# Supplementary material for: Workload measurement for molecular genetics laboratory: A survey study
Source: PLoS One. 2018 Nov 27;13(11):e0206855. doi: 10.1371/journal.pone.0206855 (PMC6258511; doi:10.1371/journal.pone.0206855)
Supplement: S3 Survey A — (XLSX) [file pone.0206855.s004.xlsx]

## Sheet: Domande
			NB: Il survey deve essere compilato per analisi germinali e tenendo conto (per ciascun pannello di TNGS) del flusso di campioni medio del tuo laboratorio
			NB: per Tempo/uomo si intende il tempo che l'operatore impiega per eseguire una data operazione compresi quei tempi nei quali non è in grado di svolgere altre operazioni.
			NB: Il foglio di lavoro consente solo il riempimento delle celle con le risposte, le altre celle sono bloccate
				Risposta
1	Nome	Info	Nome e Cognome di chi compila la scheda
2	Laboratorio		Struttura/Laboratorio
3	Ospedale		Ospedale/Università/Istituzione
4	Telefono		Recapito telefonico di chi ha compilato la scheda
5	e-mail		e-mail di chi ha compilato la scheda
6	N_run		Quante run fai al mese?
7	N_samples		Quanti pazienti analizzi in NGS in un mese?
8	TNGS		Fai Targeted NGS (pannelli/TNGS)?
9	N_TNGSSamples		Quanti campioni analizzi in TNGS un mese?
10	AltroNGS		Utilizzi l'NGS anche per altre applicazioni oltre al TNGS?
11	AltroNGS_descr		Se utilizzi l'NGS anche per altre applicazioni oltre al TNGS, per quali applicazioni lo utilizzi?
12	Altro NGS		In che percentuale utilizzi l'NGS per il TNGS rispetto a tulle le altre applicazioni?
13	PGM	Platform	Hai un IonTorrent PGM	SI
14	S5		Hai un IonTorrent S5 (IonProton)	NO
15	MiSeq		Hai un Illumina MiSeq o MiniSeq	SI
16	HiSeq		Hai un Illumina NextSeq o HiSeq	NO
				Risposta	Risposta	Risposta	Risposta	Risposta
				per pannelli tra 2 e 10 geni	per pannelli tra 11 e 40 geni	per pannelli tra 41 e 80 geni	per pannelli tra 81 e 200 geni	per pannelli esoma/esoma clinico
17	Ampli	Ampliseq	Utilizzi pannelli di arricchimento Ampliseq?
18	N_AmpliSamples		Quanti campioni processi in media in una sessione di preparazione delle librerie?
19	Auto_AmpliPrep		Per la preparazione delle librerie usi automazione?
20	T_AmpliPrep		Quanto tempo (in ore) impieghi (solo tempo/uomo) per la preparazione delle librerie?
21	Auto_AmpliRun		Per l'amplificazione clonale/preparazione della run usi automazione? (per Illumina rispondere "SI" per IonTorrent rispondere "SI" solo nel caso che si usi automazione IonChef o altro
22	Ampli_Multi_iRun		Nella stessa run, unisci librerie preparate in sessioni di lavoro diverse?
23	N_ Ampli_Multi_Run		Nella stessa run, quante librerie unisci?
24	T_AmpliRun		Quanto tempo (in ore) impieghi (solo tempo/uomo) per amplificazione clonale e la preparazione e lancio della run?
25	T_AmpliAnalysis		Quanto tempo (in ore) impieghi (solo tempo/uomo) per il processing dei dati (fino all'annotazione delle varianti) della run?
26	Capt	Cattura	Utilizzi pannelli di arricchimento in cattura?
27	N_CaptSamples		Quanti campioni processi in media in una sessione di preparazione delle librerie?
28	Auto_CaptPrep		Per la preparazione delle librerie usi automazione?
29	T_CaptPrep		Quanto tempo (in ore) impieghi (solo tempo/uomo) per la preparazione delle librerie?
30	Auto_CaptRun		Per l'amplificazione clonale/preparazione della run usi automazione? (per Illumina rispondere "SI" per IonTorrent rispondere "SI" solo nel caso che si usi automazione IonChef o altro
31	Capt_Multi_iRun		Nella stessa run, unisci librerie preparate in sessioni di lavoro diverse?
32	N_ Capt_Multi_Run		Nella stessa run, quante librerie unisci?
33	T_CaptRun		Quanto tempo (in ore) impieghi (solo tempo/uomo) per amplificazione clonale e la preparazione e lancio della run?
34	T_CaptAnalysis		Quanto tempo (in ore) impieghi (solo tempo/uomo) per il processing dei dati (fino all'annotazione delle varianti) della run?
35	T_MIningRef	Interpretazione	Quanto tempo (in ore) impieghi (solo tempo/uomo) per l'interpretazione delle varianti e la refertazione per paziente?
36	PipelineTechAssociated		Per il processing dei dati usi la pipeline inclusa nel pacchetto software della tecnologia NGS (Illumina, Thermofisher,…) ?
37	PipelineCustom		Per il processing dei dati usi una pipeline personalizzata sviluppata dal vostro laboratorio?
38	PipelineCommercial		Per il processing dei dati usi una pipeline di un pacchetto software commerciale (Sophia Genetics, CLCbio, NextGENe …)?
39	MiningTechAssociated		Per l'interpretazione delle varianti usi la pipeline inclusa nel pacchetto software della tecnologia NGS (Illumina, Thermofisher…)?
40	MiningCustom		Per l'interpretazione delle varianti usi una pipeline personalizzata sviluppata dal vostro laboratorio?
41	MiningCommercial		Per l'interpretazione delle varianti usi una pipeline di un pacchetto software commerciale (Sophia Genetics, CLCbio, Alamut…)?

## Sheet: Opzioni risposte
1	2	3	4	5	6	7	8	9	10	11	12		13	14	15	16				17	18	19	20	21	22	23	24	25		26	27	28	29	30	31	32	33	34		35	36	37	38	39	40	41
Nome	Laboratorio	Ospedale	Telefono	e-mail	N_run	N_samples	TNGS	N_TNGSSamples	AltroNGS	AltroNGS_descr	Altro NGS		PGM	S5	MiSeq	HiSeq				Ampli	N_AmpliSamples	Auto_AmpliPrep	T_AmpliPrep	Auto_AmpliRun	Ampli_Multi_iRun	N_ Ampli_Multi_Run	T_AmpliRun	T_AmpliAnalysis		Capt	N_CaptSamples	Auto_CaptPrep	T_CaptPrep	Auto_CaptRun	Capt_Multi_iRun	N_ Capt_Multi_Run	T_CaptRun	T_CaptAnalysis		T_MIningRef	PipelineTechAssociated	PipelineCustom	PipelineCommercial	MiningTechAssociated	MiningCustom	MiningCommercial
D_1	D_2	D_3	D_4	D_5	D_6	D_7	D_8	D_9	D_10	D_11	D_12		D_13	D_14	D_15	D_16				D_17	D_18	D_19	D_20	D_21	D_22	D_23	D_24	D_25		D_26	D_27	D_28	D_29	D_30	D_31	D_32	D_33	D_34		D_35	D_36	D_37	D_38	D_39	D_40	D_41
							SI		SI		0.01		SI	SI	SI	SI				SI		SI	1	SI	SI		1	0.5		SI		SI	1	SI	SI		1	0.5		1	SI	SI	SI	SI	SI	SI
							NO		NO		0.02		NO	NO	NO	NO				NO		NO	2	NO	NO		2	1		NO		NO	2	NO	NO		2	1		2	NO	NO	NO	NO	NO	NO
											0.03												3				3	1.5					3				3	1.5		3
											0.04												4				4	2					4				4	2		4
											0.05												5				5	2.5					5				5	2.5		5
											0.06												6				6	3					6				6	3		6
											0.07												7				7						7				7			7
											0.08												8				8						8				8			8
											0.09												9				9						9				9			9
											0.1												10				10						10				10			10
											0.11												11										11				11			11
											0.12												12										12							12
											0.13												13										13
											0.14												14										14
											0.15												15										15
											0.16												16										16
											0.17												17										17
											0.18												18										18
											0.19												19										19
											0.2												20										20
											0.21												21										21
											0.22												22										22
											0.23												23										23
											0.24												24										24
											0.25												25										25
											0.26												26										26
											0.27												27										27
											0.28												28										28
											0.29												29										29
											0.3												30										30
											0.31												31										31
											0.32												32										32
											0.33												33										33
											0.34												34										34
											0.35												35										35
											0.36												36										36
											0.37
											0.38
											0.39
											0.4
											0.41
											0.42
											0.43
											0.44
											0.45
											0.46
											0.47
											0.48
											0.49
											0.5
											0.51
											0.52
											0.53
											0.54
											0.55
											0.56
											0.57
											0.58
											0.59
											0.6
											0.61
											0.62
											0.63
											0.64
											0.65
											0.66
											0.67
											0.68
											0.69
											0.7
											0.71
											0.72
											0.73
											0.74
											0.75
											0.76
											0.77
											0.78
											0.79
											0.8
											0.81
											0.82
											0.83
											0.84
											0.85
											0.86
											0.87
											0.88
											0.89
											0.9
											0.91
											0.92
											0.93
											0.94
											0.95
											0.96
											0.97
											0.98
											0.99
											1
