# Supplementary material for: Workload measurement for molecular genetics laboratory: A survey study
Source: PLoS One. 2018 Nov 27;13(11):e0206855. doi: 10.1371/journal.pone.0206855 (PMC6258511; doi:10.1371/journal.pone.0206855)
Supplement: S4 Survey A — (DOCX) [file pone.0206855.s005.docx]

## Sheet: Estazione Manuale
LABORATORI	Range campioni	campioni	ACCETTAZIONE E CODIFICA CAMPIONE	Attività operativa effettiva da sangue periferico (esclusi tempi centrifuga, incubazione ecc.)	Attività operativa effettiva da tessuti freschi (esclusi tempi centrifuga, incubazione ecc.)	Attività operativa effettiva media	Quantificazione acido nucleico ottenuto
1	Range 1		10	10	20	15	2
1	Range 2	8	30	20	40	30	15
2	Range 1		12	10		10
2	Range 2	5	41	25		25
3	Range 1		4	5	10	7.5	4
3	Range 2	6	24	25		25	10
4	Range 1
4	Range 2
5	Range 1		10	20	25	22.5	5
5	Range 2	10	90	30	120	75	10
6	Range 1		7	15	17	16	2
6	Range 2	10	80	165	170	167.5	8
7	Range 1
7	Range 2
8	Range 1		2	4.3		4.3
8	Range 2	10	10	31		31
9	Range 1		5	20		20	5
9	Range 2	6	20	35		35	20
10	Range 1		5	30	35	32.5	2
10	Range 2	6	25	40	45	42.5	10
11	Range 1		2	30	30	30	1
11	Range 2	4	7	100	100	100	5
12	Range 1
12	Range 2
13	Range 1		20	120	150	135	5
13	Range 2	10	120	270	180	225	30
14	Range 1		1	2		2	1
14	Range 2	10	5	12	4	8
15	Range 1		5	6	10	8	2
15	Range 2	6	15	20	20	20	7
16	Range 1
16	Range 2
17	Range 1
17	Range 2
18	Range 1		2	10	10	10	2
18	Range 2	6	20	30	30	30	15
19	Range 1		5	6	15	10.5	4
19	Range 2	3	6	8	17	12.5	6
20	Range 1		10	10	120	65	5
20	Range 2	5	20	20	240	130	7
21	Range 1
21	Range 2	3	2	5	10	7.5	5
22	Range 1		3	8	16	12	3
22	Range 2	4	9	10	20	15	7
23	Range 1		5	10		10	3
23	Range 2	5	25	30		30	10
24	Range 1		5	4		4	3
24	Range 2	4	15	25		25	10
25	Range 1		15	15	15	15	5
25	Range 2
26	Range 1		15		10	10	5
26	Range 2	10	120		100	100
27	Range 1
27	Range 2
28	Range 1		5	15		15	1
28	Range 2
29	Range 1
29	Range 2
30	Range 1		15	15	15	15	5
30	Range 2
31	Range 1		2	10	15	12.5	2
31	Range 2	8	20	90		90	10
32	Range 1		15	60	60	60	5
32	Range 2
33	Range 1		10	8	15	11.5	3
33	Range 2	5	13	10	19	14.5	6
34	Range 1		3	6	7	6.5	2
34	Range 2	10	30	50	52	51	8
35	Range 1		2	50	60	55	2
35	Range 2	10	20	80	90	85	20
36	Range 1		1	2	0	2	2
36	Range 2	10	8	24	0	24	15
37	Range 1		0	0	0		0
37	Range 2	10
38	Range 1		10	15	20	17.5	2
38	Range 2	10	30	50	50	50	20
39	Range 1		10	15		15	10
39	Range 2	4	15	40		40	15

## Sheet: Estrazione semiautom
LABORATORI	Range campioni	campioni	ACCETTAZIONE E CODIFICA CAMPIONE	Allestimento campione e strumento	Quantificazione acido nucleico ottenuto
1	Range 1	8	15	10	15
1	Range 2	16	30	15	30
2	Range 1
2	Range 2
3	Range 1
3	Range 2
4	Range 1	4	15	5	10
4	Range 2
5	Range 1
5	Range 2
6	Range 1
6	Range 2
7	Range 1
7	Range 2
8	Range 1
8	Range 2
9	Range 1	8	30	20	30
9	Range 2
10	Range 1
10	Range 2	12	10	30	10
11	Range 1	5	10	6	4
11	Range 2
12	Range 1
12	Range 2
13	Range 1
13	Range 2
14	Range 1
14	Range 2
15	Range 1	4	3	6	5
15	Range 2	12	9	10	13
16	Range 1	10	20	80	20
16	Range 2	20	60	120	40
17	Range 1	1	1	11	2
17	Range 2	8	10	20	10
18	Range 1	2	2	6	2
18	Range 2	12	20	20	10
19	Range 1
19	Range 2
20	Range 1	1	10	35	5
20	Range 2	15	25	45	10
21	Range 1
21	Range 2
22	Range 1
22	Range 2
23	Range 1
23	Range 2
24	Range 1
24	Range 2
25	Range 1
25	Range 2
26	Range 1
26	Range 2
27	Range 1
27	Range 2
28	Range 1
28	Range 2
29	Range 1
29	Range 2
30	Range 1
30	Range 2
31	Range 1
31	Range 2
32	Range 1	10	45	90	10
32	Range 2
33	Range 1
33	Range 2
34	Range 1	10	30	15	8
34	Range 2
35	Range 1	6	12	15	16
35	Range 2
36	Range 1
36	Range 2
37	Range 1	1	30	15	20
37	Range 2	16	480	240	30
38	Range 1	10	40	30	20
38	Range 2	20	50	60	40
39	Range 1
39	Range 2

## Sheet: Estrazione autom
LABORATORI	Range campioni	Campioni	Accettazione e codifica campione	Allestimento campione	Allestimento strumento	Quantificazione acido nucleico ottenuto
1	Range 1	8	15	50	10	15
1	Range 2	23	40	60	10	40
1	Range 3	48	80	70	10	60
2	Range 1	5	25	30	10	20
2	Range 2	16	60	110	25	40
2	Range 3
3	Range 1	8	3	5	20	8
3	Range 2	16	5	8	20	16
3	Range 3
4	Range 1
4	Range 2	24	20	15	15	10
4	Range 3
5	Range 1
5	Range 2
5	Range 3
6	Range 1	2	15	3	10	3
6	Range 2	11	80	8	20	10
6	Range 3
7	Range 1
7	Range 2	16	90	90	15	0
7	Range 3
8	Range 1	8
8	Range 2	19
8	Range 3
9	Range 1
9	Range 2
9	Range 3	48	180	30	15	60
10	Range 1
10	Range 2
10	Range 3
11	Range 1	7
11	Range 2	18
11	Range 3
12	Range 1	8	7	20	15	2
12	Range 2
12	Range 3
13	Range 1	1	20	5	10	5
13	Range 2	10	120	30	30	30
13	Range 3
14	Range 1	5	5	2	3	4
14	Range 2	17
14	Range 3
15	Range 1	8	8	5	15	9
15	Range 2	24	20	15	20	20
15	Range 3	96	40	30	30	45
16	Range 1	8
16	Range 2	19
16	Range 3
17	Range 1
17	Range 2	10	15	15	20	10
17	Range 3
18	Range 1	8	3	5	5	8
18	Range 2	16	5	8	5	16
18	Range 3	48	15	12	5	35
19	Range 1
19	Range 2	24	130	25	30	22
19	Range 3
20	Range 1	1	10	5	5	5
20	Range 2	10	15	7	7	7
20	Range 3	30	25	40	40	25
21	Range 1	8	4	2	15	10
21	Range 2
21	Range 3
22	Range 1
22	Range 2	24	45	25	15	25
22	Range 3	40	80	63	15	40
23	Range 1	4	20	15	15	10
23	Range 2
23	Range 3
24	Range 1
24	Range 2
24	Range 3
25	Range 1	1	15	10	5	5
25	Range 2
25	Range 3
26	Range 1	1	15	3	10	0
26	Range 2	10	120	20	10	0
26	Range 3
27	Range 1	4	3	8	3	7
27	Range 2
27	Range 3
28	Range 1
28	Range 2
28	Range 3
29	Range 1	5	6	9	3	6
29	Range 2
29	Range 3
30	Range 1	1	15	10	5	5
30	Range 2
30	Range 3
31	Range 1
31	Range 2
31	Range 3
32	Range 1
32	Range 2
32	Range 3
33	Range 1
33	Range 2	15	120	45	30	20
33	Range 3
34	Range 1
34	Range 2
34	Range 3
35	Range 1
35	Range 2
35	Range 3
36	Range 1
36	Range 2
36	Range 3
37	Range 1
37	Range 2
37	Range 3
38	Range 1
38	Range 2
38	Range 3
39	Range 1
39	Range 2
39	Range 3

## Sheet: MLPA
LABORATORI	Range campioni	Campioni	Allestimento foglio di lavoro e preparazione campione,ibridazione	Ligazione	Amplificazione ( calcoli,preparazione reagenti,preparazione mix e reazioni o altro)	Allestimento corsa elettroforetica capillare (tempi di allestimento strumento e caricamento)
1	Range 1
1	Range 2
1	Range 3
2	Range 1
2	Range 2	16	50	10	15	45
2	Range 3
3	Range 1	8	30	8	5	5
3	Range 2	12	85	15	10	7
3	Range 3
4	Range 1	8	30	15	15	15
4	Range 2
4	Range 3
5	Range 1
5	Range 2
5	Range 3
6	Range 1	8	25	15	15	20
6	Range 2	16	30	20	20	25
6	Range 3
7	Range 1	8	15	5	15	15
7	Range 2	16	20	10	20	20
7	Range 3	24	25	15	25	25
8	Range 1
8	Range 2
8	Range 3
9	Range 1
9	Range 2
9	Range 3	20	90	30	30	30
10	Range 1	8	15	5	10	15
10	Range 2
10	Range 3
11	Range 1
11	Range 2
11	Range 3
12	Range 1
12	Range 2	16	12	3	8	6
12	Range 3
13	Range 1
13	Range 2	12	60	30	15	20
13	Range 3
14	Range 1
14	Range 2	15	12	3	6	8
14	Range 3
15	Range 1	8	10	10	13	10
15	Range 2	16	20	15	20	20
15	Range 3
16	Range 1	8	990	20	150	15
16	Range 2	16	990	20	150	20
16	Range 3
17	Range 1	8	30	6	10	10
17	Range 2
17	Range 3
18	Range 1	8	15	7	7	7
18	Range 2	16	20	10	10	10
18	Range 3	24	25	20	20	20
19	Range 1	8	25	10	10	20
19	Range 2
19	Range 3	24	40	18	15	22
20	Range 1	8	20	20	20	35
20	Range 2	10	25	25	25	40
20	Range 3	20	35	35	35	50
21	Range 1
21	Range 2
21	Range 3
22	Range 1	8	25	10	8	15
22	Range 2	12	30	12	10	17
22	Range 3
23	Range 1
23	Range 2	16	20	30	15	10
23	Range 3
24	Range 1
24	Range 2
24	Range 3
25	Range 1	8	30	15	20	15
25	Range 2
25	Range 3
26	Range 1	8	20	10	10	15
26	Range 2
26	Range 3
27	Range 1	7	12	5	6	10
27	Range 2
27	Range 3
28	Range 1
28	Range 2
28	Range 3
29	Range 1	8	15	6	9	15
29	Range 2
29	Range 3
30	Range 1	8	30	15	20	15
30	Range 2
30	Range 3
31	Range 1
31	Range 2
31	Range 3
32	Range 1
32	Range 2	16	60	10	15	20
32	Range 3
33	Range 1	8	30	10	10	15
33	Range 2	16	40	15	15	18
33	Range 3
34	Range 1	6	20	10	10	5
34	Range 2
34	Range 3
35	Range 1		0
35	Range 2	11	30	10	10
35	Range 3
36	Range 1		0
36	Range 2
36	Range 3
37	Range 1		0
37	Range 2
37	Range 3
38	Range 1		0
38	Range 2	10	15	10	10	15
38	Range 3	24	30	15	15	30
39	Range 1		0
39	Range 2	16	20	20	20	10
39	Range 3

## Sheet: MS-MLPA
LABORATORI	Range campioni	Campioni	Allestimento foglio di lavoro e preparazione campione,ibridazione	Ligazione	Amplificazione ( calcoli,preparazione reagenti,preparazione mix e reazioni o altro)	Allestimento corsa elettroforetica capillare (tempi di allestimento strumento e caricamento)
1	Range 1
1	Range 2
1	Range 3
2	Range 1
2	Range 2
2	Range 3
3	Range 1	7	40	15	8	10
3	Range 2	16	53	18	10	15
3	Range 3
4	Range 1	8	30	25	20	15
4	Range 2
4	Range 3
5	Range 1
5	Range 2
5	Range 3
6	Range 1	4	20	25	15	20
6	Range 2	9	25	35	20	25
6	Range 3
7	Range 1
7	Range 2
7	Range 3
8	Range 1
8	Range 2
8	Range 3
9	Range 1
9	Range 2	12	50	40	20	20
9	Range 3
10	Range 1
10	Range 2
10	Range 3
11	Range 1
11	Range 2
11	Range 3
12	Range 1
12	Range 2
12	Range 3
13	Range 1
13	Range 2	12	60	60	30	30
13	Range 3
14	Range 1
14	Range 2
14	Range 3
15	Range 1
15	Range 2
15	Range 3
16	Range 1
16	Range 2
16	Range 3
17	Range 1
17	Range 2
17	Range 3
18	Range 1	8	15	10	7	7
18	Range 2	16	20	15	15	15
18	Range 3	24	30	20	20	20
19	Range 1	8	25	20	10	20
19	Range 2
19	Range 3
20	Range 1
20	Range 2
20	Range 3
21	Range 1
21	Range 2
21	Range 3
22	Range 1	8	25	16	14	22
22	Range 2
22	Range 3
23	Range 1
23	Range 2
23	Range 3
24	Range 1
24	Range 2
24	Range 3
25	Range 1
25	Range 2
25	Range 3
26	Range 1	8	20	10	20	15
26	Range 2
26	Range 3
27	Range 1
27	Range 2
27	Range 3
28	Range 1
28	Range 2
28	Range 3
29	Range 1
29	Range 2
29	Range 3
30	Range 1
30	Range 2
30	Range 3
31	Range 1
31	Range 2
31	Range 3
32	Range 1
32	Range 2
32	Range 3
33	Range 1	8	25	15	15	15
33	Range 2	16	35	20	20	20
33	Range 3
34	Range 1	6	20	15	12	6
34	Range 2
34	Range 3
35	Range 1		0
35	Range 2
35	Range 3
36	Range 1		0
36	Range 2
36	Range 3
37	Range 1		0
37	Range 2
37	Range 3
38	Range 1		0
38	Range 2
38	Range 3
39	Range 1		0
39	Range 2
39	Range 3

## Sheet: PCR Standard
LABORATORI	Range campioni	Campioni	Allestimento foglio di lavoro e preparazione PCR (calcoli,preparazione reagenti,preparazione mix e reazioni o altro)	Visualizzazione prodotti PCR ( es. preparazione e caricamento gel di agarosio, CE o altro )	Rilevazione e acquisizione immagine
1	Range 1	8	35	30	5
1	Range 2	16	40	40	5
1	Range 3
2	Range 1	10	20	30	5
2	Range 2	50	70	40	7
2	Range 3
3	Range 1	10	35	15	2
3	Range 2	30	60	15	12
3	Range 3
4	Range 1	5	25	10	2
4	Range 2	24	45	15	2
4	Range 3
5	Range 1	2	30	30	10
5	Range 2
5	Range 3
6	Range 1	10	15	19	2
6	Range 2	50	20	31	2
6	Range 3
7	Range 1	10	30	30	5
7	Range 2	50	90	40	5
7	Range 3	96	45	35	5
8	Range 1	5	15	11.5	5
8	Range 2
8	Range 3
9	Range 1	8	20	20	5
9	Range 2	48	35	30	5
9	Range 3	96	50	40	5
10	Range 1	1	10	10	5
10	Range 2	24	20	15	5
10	Range 3	96	30	20	5
11	Range 1	9	15	8	3
11	Range 2
11	Range 3
12	Range 1
12	Range 2
12	Range 3	96	30	21
13	Range 1
13	Range 2	20	50	20	5
13	Range 3	96	170	110	10
14	Range 1	10	8	3	1
14	Range 2
14	Range 3
15	Range 1	10	9	5	2
15	Range 2	50	16	10	2
15	Range 3	96	25	20	2
16	Range 1
16	Range 2	16	150	20	5
16	Range 3
17	Range 1	3	10	10	3
17	Range 2	30	10	15	3
17	Range 3
18	Range 1	1	6	11	2
18	Range 2	10	10	15	5
18	Range 3	30	15	20	10
19	Range 1	10	30	22	2
19	Range 2	45	70	30	2
19	Range 3	96	80	25	2
20	Range 1	10	30	35	10
20	Range 2	48	90	55	10
20	Range 3	96	120	100	10
21	Range 1	10	16	10	2
21	Range 2
21	Range 3
22	Range 1	6	12	2	1
22	Range 2	48	30	17	5
22	Range 3	70	40	20	5
23	Range 1
23	Range 2	40	40	45	5
23	Range 3
24	Range 1	4	60	30	15
24	Range 2
24	Range 3
25	Range 1	10	40	30	15
25	Range 2
25	Range 3
26	Range 1	8	8	10	5
26	Range 2	16	15	15	5
26	Range 3
27	Range 1
27	Range 2	13	10	10	3
27	Range 3
28	Range 1
28	Range 2
28	Range 3
29	Range 1	4	14	15	5
29	Range 2	33	50	18	5
29	Range 3
30	Range 1	10	40	30	15
30	Range 2
30	Range 3
31	Range 1	10	40	30	3
31	Range 2
31	Range 3
32	Range 1	10	45	30	10
32	Range 2
32	Range 3
33	Range 1	4	20	20	5
33	Range 2	40	80	40	5
33	Range 3	96	90	70	5
34	Range 1	6	10	12	2
34	Range 2
34	Range 3
35	Range 1	10	95	15	10
35	Range 2
35	Range 3
36	Range 1	10	20	14	4
36	Range 2
36	Range 3
37	Range 1	10	30	20	20
37	Range 2
37	Range 3	96	120	45	30
38	Range 1	10	45	30	5
38	Range 2	50	90	45	10
38	Range 3
39	Range 1
39	Range 2	30	30	30	5
39	Range 3

## Sheet: PCR+Analisi frammenti
LABORATORI	Range campioni	Campioni	Allestimento foglio di lavoro e preparazione PCR (calcoli,preparazione reagenti,preparazione mix e reazioni o altro)	Preparazione campione per corsa elettroforetica capillare	Allestimento corsa elettroforetica capillare (tempi di allestimento strumento e caricamento)
1	Range 1	8	90	20	15
1	Range 2	16	120	20	15
2	Range 1
2	Range 2
3	Range 1	3	10	8	5
3	Range 2
4	Range 1	10	40	10	5
4	Range 2	48	60	15	10
5	Range 1	4	45	30	45
5	Range 2
6	Range 1	4	10	6	5
6	Range 2	12	15	9	8
7	Range 1
7	Range 2
8	Range 1	2	15	10	15
8	Range 2
9	Range 1
9	Range 2	18	30	15	15
10	Range 1	4	10	15	10
10	Range 2	16	20	15	10
11	Range 1
11	Range 2
12	Range 1
12	Range 2
13	Range 1	4	30	20	10
13	Range 2
14	Range 1	3	5	3	3
14	Range 2
15	Range 1	10	9	5	10
15	Range 2	16	12	10	10
16	Range 1
16	Range 2
17	Range 1	3	15	10	3
17	Range 2
18	Range 1	3	6	8	5
18	Range 2
19	Range 1	8	10	10	10
19	Range 2	12	20	12	10
20	Range 1
20	Range 2
21	Range 1	4	10	5	20
21	Range 2
22	Range 1
22	Range 2
23	Range 1	5	15	5	15
23	Range 2
24	Range 1	10	30	45	45
24	Range 2
25	Range 1	6	30	20	10
25	Range 2
26	Range 1	8	20	5	15
26	Range 2
27	Range 1	3	6	4	3
27	Range 2
28	Range 1
28	Range 2
29	Range 1	4	8	5	7
29	Range 2
30	Range 1	6	30	20	10
30	Range 2
31	Range 1
31	Range 2	12	40	25	20
32	Range 1	10	45	15	10
32	Range 2
33	Range 1	10	20	10	10
33	Range 2	16	20	10	10
34	Range 1	6	10	6	5
34	Range 2
35	Range 1	4	20	8	0
35	Range 2
36	Range 1
36	Range 2
37	Range 1
37	Range 2
38	Range 1	10	30	20	10
38	Range 2	50	60	30	20
39	Range 1
39	Range 2

## Sheet: PCR - Analisi mutazioni dinam
LABORATORI	Range Campioni	Campioni	Allestimento foglio di lavoro e preparazione PCR (calcoli,preparazione reagenti,preparazione mix e reazioni o altro)	Preparazione campione per corsa elettroforetica capillare	Allestimento corsa elettroforetica capillare (tempi di allestimento strumento e caricamento)
1	Range 1
1	Range 2
2	Range 1
2	Range 2
3	Range 1	10	35	8	8
3	Range 2
4	Range 1	10	30	10	5
4	Range 2
5	Range 1
5	Range 2
6	Range 1	16	30	30	20
6	Range 2	32	60	60	30
7	Range 1
7	Range 2
8	Range 1
8	Range 2
9	Range 1	10	20	15	15
9	Range 2	24	40	25	20
10	Range 1
10	Range 2
11	Range 1
11	Range 2
12	Range 1
12	Range 2
13	Range 1	10	40	15	15
13	Range 2
14	Range 1	12	8	5	3
14	Range 2
15	Range 1
15	Range 2
16	Range 1	15	245	15	15
16	Range 2
17	Range 1
17	Range 2
18	Range 1	1	10	2	5
18	Range 2	20	20	6	15
19	Range 1	16	55	25	10
19	Range 2	32	70	35	15
20	Range 1
20	Range 2
21	Range 1	7	15	10	20
21	Range 2
22	Range 1
22	Range 2
23	Range 1	4	15	5	15
23	Range 2
24	Range 1
24	Range 2
25	Range 1	11	40	35	15
25	Range 2
26	Range 1	8	20	5	15
26	Range 2
27	Range 1	5	11	5	4
27	Range 2	17	25	15	8
28	Range 1
28	Range 2
29	Range 1
29	Range 2
30	Range 1	11	40	35	15
30	Range 2
31	Range 1	8	65	28	48
31	Range 2
32	Range 1
32	Range 2
33	Range 1	16	40	20	10
33	Range 2
34	Range 1	6	10	6	5
34	Range 2
35	Range 1
35	Range 2
36	Range 1
36	Range 2
37	Range 1
37	Range 2
38	Range 1
38	Range 2
39
39

## Sheet: RDB
LABORATORIO	Range campioni	campioni	Allestimento foglio di lavoro e preparazione PCR (calcoli,preparazione reagenti,preparazione mix e reazioni o altro)	Allestimento strumento (solo in caso di automazione) (preparazione soluzionioaltro )	Allestimento amplificati e stripsmed eventuali reagenti (in caso di RDB manuale aggiunta e rimozione manuale dei singoli reagenti nei differenti step di reazione ,o altro)		Archiviazione dati grezzi (attaccatura strisce,scansione o acquisizione o altro .Non e da intendersi analisi del dato o sua interpretazione
1	Range 1	8	30	20	20	20	20
1	Range 2	16	45	20	30	25	20
2	Range 1
2	Range 2
3	Range 1
3	Range 2
4	Range 1
4	Range 2
5	Range 1	5	60	60	30	45	30
5	Range 2
6	Range 1	8	15		15	15	10
6	Range 2	12	30		25	25	15
7	Range 1
7	Range 2
8	Range 1	8	45		135	135	2.5
8	Range 2
9	Range 1	8	15	20	15	17.5	5
9	Range 2	24	35	20	30	25	15
10	Range 1
10	Range 2
11	Range 1
11	Range 2
12	Range 1
12	Range 2
13	Range 1
13	Range 2	20	50	15	30	22.5	30
14	Range 1	10	8	8		8	5
14	Range 2
15	Range 1	1	3		14	14	2
15	Range 2	16	15		25	25	18
16	Range 1	12
16	Range 2
17	Range 1	8	10	25	10	17.5	10
17	Range 2
18	Range 1
18	Range 2
19	Range 1
19	Range 2
20	Range 1
20	Range 2
21	Range 1	10	16	10	20	15	15
21	Range 2
22	Range 1
22	Range 2
23	Range 1
23	Range 2
24	Range 1
24	Range 2
25	Range 1
25	Range 2
26	Range 1
26	Range 2
27	Range 1	2	10	4	5	4.5	3
27	Range 2
28	Range 1
28	Range 2
29	Range 1	4	14	7	7	7	8
29	Range 2	30	47	10	30	20	18
30	Range 1
30	Range 2
31	Range 1	10	70	40	70	55	10
31	Range 2	20	100	40	90	65	15
32	Range 1	10	40		180	180	20
32	Range 2
33	Range 1
33	Range 2	16	30	40	50	45	30
34	Range 1	6	10		20	20	10
34	Range 2
35	Range 1
35	Range 2
36	Range 1
36	Range 2
37	Range 1
37	Range 2
38	Range 1	10	20	25	0	12.5	10
38	Range 2	24	30	25		25	15
39
39

## Sheet: Sanger
LABORATORI	Range campioni	campioni	Allestimento foglio di lavoro e preparazione campione(calcoli,preparazione reagenti,preparazione mix e reazioni o altro)	Purificazione PCR	Reazione di sequenza (calcoli,preparazione reagenti,preparazione mix e reazione o altro)	purificazione della reazione di sequenza	Allestimento corsa capillre (tempi di allestimento strumento e caricamento)	Archiviazione dati grezzi(salvataggio,nome file.Non è da intendersi come analisi del dato o sua interpretazione mediante SW)
1	Range 1	8	60	45	45	45	20	10
1	Range 2
1	Range 3
2	Range 1	8	7	15	20	70	20	5
2	Range 2	22	10	20	30	85	20	5
2	Range 3	96	30	20	30	90	20	5
3	Range 1
3	Range 2	48	20	15	35	15	8	30
3	Range 3
4	Range 1	10	25	30	25	30	5	5
4	Range 2	48	50	30	50	30	10	5
4	Range 3	96	30	30	30	30	15	5
5	Range 1	10	30	80	60	80	30	10
5	Range 2
5	Range 3
6	Range 1	16	16	15	12	8	10	7
6	Range 2	48	20	17	16	11	15	13
6	Range 3	80	25	23	19	13	20	15
7	Range 1
7	Range 2
7	Range 3	96	10	0	30	10	30	10
8	Range 1	3	15	53	15	60	20	4
8	Range 2
8	Range 3
9	Range 1	8	20	5	25	10	10	5
9	Range 2	48	30	10	35	20	15	10
9	Range 3	96	45	15	50	30	20	15
10	Range 1	16	10	20	10	20	10	5
10	Range 2	24	10	20	10	20	10	5
10	Range 3	96	20	20	20	20	10	5
11	Range 1
11	Range 2
11	Range 3
12	Range 1
12	Range 2
12	Range 3	96	30	3	25	5	10	13
13	Range 1	2	15	15	10	15	15	5
13	Range 2
13	Range 3	96	170	50	40	30	30	5
14	Range 1
14	Range 2
14	Range 3	96	15	2	10	2	6	5
15	Range 1	16	15	7	15	7	10	15
15	Range 2	48	25	7	25	7	15	25
15	Range 3	96	35	7	35	7	25	35
16	Range 1	16	150	35	180	40	10	15
16	Range 2	40	150	35	180	40	15	20
16	Range 3
17	Range 1	10	5	10	5	15	5	1
17	Range 2	35	15	15	30	15	15	1
17	Range 3
18	Range 1	1	5	3	3	3	5	1
18	Range 2	48	15	10	20	15	10	5
18	Range 3	96	25	15	30	15	15	8
19	Range 1	6	5	20	25	25	10	0
19	Range 2	48	27	27	45	30	15	1.5
19	Range 3	96	30	27	55	30	25	1.5
20	Range 1	16	60	15	30	30	10	5
20	Range 2	48	75	30	60	35	15	5
20	Range 3	96	100	45	70	45	20	5
21	Range 1
21	Range 2
21	Range 3
22	Range 1	14	2	5	12	8	8	0
22	Range 2	24	3	6	23	9	11	0
22	Range 3	70	10	20	45	25	18	0
23	Range 1
23	Range 2
23	Range 3	96	30	15	60	30	10	5
24	Range 1
24	Range 2
24	Range 3
25	Range 1	16	0	20	60	150	20	5
25	Range 2
25	Range 3
26	Range 1	8	15	20	10	20	15	5
26	Range 2
26	Range 3
27	Range 1	8	5	7	19	5	5	5
27	Range 2
27	Range 3
28	Range 1
28	Range 2
28	Range 3
29	Range 1	12	20	6	13	25	15	2
29	Range 2
29	Range 3
30	Range 1	16	0	20	60	150	20	5
30	Range 2
30	Range 3
31	Range 1
31	Range 2
31	Range 3
32	Range 1	16	50	20	50	15	15	10
32	Range 2
32	Range 3
33	Range 1	10	5	15	25	30	15	2
33	Range 2	48	25	50	40	40	15	2
33	Range 3	96	35	60	50	50	25	2
34	Range 1
34	Range 2
34	Range 3
35	Range 1	10	40	10	20	30	20	1
35	Range 2
35	Range 3
36	Range 1	16	32	26	30	18	0	7
36	Range 2
36	Range 3
37	Range 1	1	0	30	0	0	0	0
37	Range 2	18	0	200	0	0	0	0
37	Range 3
38	Range 1	10	0	7	15	10	3	0
38	Range 2	48	0	20	60	120	5	3
38	Range 3	96	0	15	120	180	45	0
39	Range 1
39	Range 2
39	Range 3	96	20	50	60	60	30	20
