# Supplementary material for: Workload measurement for molecular genetics laboratory: A survey study
Source: PLoS One. 2018 Nov 27;13(11):e0206855. doi: 10.1371/journal.pone.0206855 (PMC6258511; doi:10.1371/journal.pone.0206855)
Supplement: S5 Survey A — (XLSX) [file pone.0206855.s006.xlsx]

## Sheet: 0_Survey_B_all
			The survey must be completed for germinal analysis and taking into account (for each TNGS panel) the average sample load of your laboratory.
			Time means the time that the operator takes to perform a given operation including those times when not able to perform other operations.
1	Nome	Info	Name and Surname of those who fill in the form
2	Laboratorio		Structure / Laboratory	1	1	1	1	1	2	2	2	2	2	3	3	3	3	3	4	4	4	4	4	5	5	5	5	5	6	6	6	6	6	7	7	7	7	7	8	8	8	8	8	9	9	9	9	9	10
3	Ospedale		Hospital / University / Institution
4	Telefono		Telephone number of those who filled in the
5	e-mail		e-mail has completed the card
6	N_run		How many runs do you do per month?	3					2					7					4										13					7					8					4					2
7	N_samples		How many patients do you analyze in NGS in a month?	60					20					220					80					24					300					48					60					60					28
8	TNGS		Do Targeted NGS (panels / TNGS)?	si					SI					SI					SI					SI					si					SI					SI					SI					SI
9	N_TNGSSamples		How many samples do you analyze in TNGS a month?	60					20					220										24					300					48					60					60					28
10	AltroNGS		Do you use the NGS for other applications besides the TNGS?	NO					NO					NO										SI					si					NO					NO					NO					SI
11	AltroNGS_descr		If you use NGS for other applications besides TNGS, for which applications do you use it?						/															esoma					NIPT																				esoma clinico
12	Altro NGS		What percentage do you use NGS for TNGS compared to other applications?	1					1					1					0.95					0.95					0.5					1					1					1					0.1
13	PGM	Platform	Have you an IonTorrent PGM?	no					SI					NO					SI					NO					no					NO					SI					NO
14	S5		Have you an IonTorrent S5 (IonProton)?	no					NO					NO										NO					no					SI					NO					NO					SI
15	MiSeq		Have you an Illumina MiSeq or MiniSeq?	si					NO					SI					NO					SI					si					NO					SI					SI					SI
16	HiSeq		Have you an Illumina NextSeq or HiSeq?	no					NO					NO					NO					SI					si					NO					NO					NO					NO
				Answer	Answer	Answer	Answer	Answer	Answer	Answer	Answer	Answer	Answer	Answer	Answer	Answer	Answer	Answer	Answer	Answer	Answer	Answer	Answer	Answer	Answer	Answer	Answer	Answer	Answer	Answer	Answer	Answer	Answer	Answer	Answer	Answer	Answer	Answer	Answer	Answer	Answer	Answer	Answer	Answer	Answer	Answer	Answer	Answer	Answer
				for 2-10 gene panels	for 11-40 gene panels	for 41-80 gene panels	for 81-200 gene panels	for exomes-clinical exomes	for 2-10 gene panels	for 11-40 gene panels	for 41-80 gene panels	for 81-200 gene panels	for exomes-clinical exomes	for 2-10 gene panels	for 11-40 gene panels	for 41-80 gene panels	for 81-200 gene panels	for exomes-clinical exomes	for 2-10 gene panels	for 11-40 gene panels	for 41-80 gene panels	for 81-200 gene panels	for exomes-clinical exomes	for 2-10 gene panels	for 11-40 gene panels	for 41-80 gene panels	for 81-200 gene panels	for exomes-clinical exomes	for 2-10 gene panels	for 11-40 gene panels	for 41-80 gene panels	for 81-200 gene panels	for exomes-clinical exomes	for 2-10 gene panels	for 11-40 gene panels	for 41-80 gene panels	for 81-200 gene panels	for exomes-clinical exomes	for 2-10 gene panels	for 11-40 gene panels	for 41-80 gene panels	for 81-200 gene panels	for exomes-clinical exomes	for 2-10 gene panels	for 11-40 gene panels	for 41-80 gene panels	for 81-200 gene panels	for exomes-clinical exomes	for 2-10 gene panels
17	Ampli	Ampliseq	Do you use Ampliseq enrichment panels?	NO	NO	NO	NO	NO	SI	SI				SI	SI	NO	NO	NO												SI				SI		SI			SI	SI	SI	NO	NO	SI	NO	NO	NO	NO	NO
18	N_AmpliSamples		How many samples do you process on average in a library preparation session?						16	16				50	17				10	2	1									24/48				8		6			8	8	8			15
19	Auto_AmpliPrep		For the preparation of libraries, do you use automation?						NO	NO				NO	NO				SI	SI	SI									NO				NO		NO			SI	SI	SI			NO
20	T_AmpliPrep		How long (in hours) jobs (only time / man) for the preparation of the bookstores?						1	1				1	1				1	1	1									6				3		2			1	1	1			3
21	Auto_AmpliRun		For the clonal amplification / preparation of the run do you use automation? (for Illumina answer "YES" for IonTorrent answer "YES" only if you use IonChef automation or other						NO	NO				NO	NO				SI	SI	SI									NO				NO		NO			SI	SI	SI			SI
22	Ampli_Multi_iRun		In the same run, merge libraries prepared in different work sessions?						SI	SI				NO	SI				SI	SI	SI									NO				NO		NO			SI	NO	NO			NO
23	N_ Ampli_Multi_Run		In the same run, how many libraries merge?						16	16									16	8	8									24/48				16		12			16	8	6			15
24	T_AmpliRun		How much time (in hours) uses (only time / man) for clonal amplification and the preparation and launch of the run?						1	1				2	2				1	1	1									2				2		2			3	3	3			1
25	T_AmpliAnalysis		How much time (in hours) uses (only time / man) for the processing of data (up annotation of variants) of the run?						2.5	2.5				1	3				1	0.5	0.5									1				1.5		3			1	1	1			2
26	Capt	Capture	Do you use capture based enrichment panels?	NO	SI	SI	NO	NO	NO	NO				NO	NO	NO	NO	NO	NO	NO	NO	NO	NO				SI					si		NO		NO			NO	NO	NO	NO	NO	NO	NO	NO	NO	NO	NO
27	N_CaptSamples		How many samples do you process on average in a library preparation session?		24	12																					72					32
28	Auto_CaptPrep		For the preparation of libraries do you use automation?		NO	NO																					NO					NO
29	T_CaptPrep		How much time (in hours) do you use (only time / man) for the preparation of libraries?		5	10																					16					8
30	Auto_CaptRun		For clonal amplification / preparation of the run using automation? (Illumina answer "YES" to IonTorrent answer "Yes" only if you are using automation or other IonChef		SI	SI																					NO					NO
31	Capt_Multi_iRun		in the same run, join prepared libraries into different sessions?		NO	NO																					NO					NO
32	N_ Capt_Multi_Run		in same run, how many libraries merge?		24	12																					3 SU MISEQ - 8 SU NEXTSEQ					32
33	T_CaptRun		How long (in hours) jobs (only time / man) for clonal amplification and the preparation and launch of the run?		1	1																					3					3
34	T_CaptAnalysis		How much time (in hours) is it used (only time / man) for data processing (up to the variant annotation) of the run?		0.5	1.5																					3					2
35	T_MIningRef	Interpretation	How long (in hours) jobs (only time / man) for interpretation of variants and patient reporting?		1	2			1	1				1	3				3	3	3						8			2		3		2		5			1	2	3			1
36	PipelineTechAssociated		Do you use the pipeline included in the NGS technology software package (Illumina, Thermofisher, ƒ) for data processing?		NO	NO			SI	SI				NO	NO				SI	SI	SI						NO			NO		NO		SI		SI			SI	SI	SI			NO
37	PipelineCustom		For data processing, do you use a custom pipeline developed by your laboratory?		NO	NO			SI	SI				SI	SI				SI	SI	SI						SI			SI		SI		NO		NO			SI	SI	SI			SI
38	PipelineCommercial		For data processing, use a pipeline of a commercial software package (Sophia Genetics, CLCbio, NextGENe ƒ)?		SI	SI			NO	NO				SI	SI				NO	NO	NO						NO			NO		NO		NO		NO			NO	NO	NO			NO
39	MiningTechAssociated		For the interpretation of the variants, use the pipeline included in the software package of the NGS technology (Illumina, Thermofisherƒ)?		NO	NO			SI	SI				NO	NO				SI	SI	SI						NO			NO		NO		NO		SI			NO	NO	NO			NO
40	MiningCustom		For the interpretation of the variants, do you use a customized pipeline developed by your laboratory?		SI	SI			SI	SI				SI	SI				SI	SI	SI						NO			SI		SI		SI		SI			SI	SI	SI			NO
41	MiningCommercial		For the interpretation of the variants, do you use a pipeline of a commercial software package (Sophia Genetics, CLCbio, Alamutƒ)?		NO	NO			NO	NO				SI	SI				NO	NO	NO						SI			NO		NO		NO		NO			NO	NO	NO			SI
[truncated: 44 more columns]
